# Supplementary material for: PF127 Hydrogel-Based Delivery of Exosomal CTNNB1 from Mesenchymal Stem Cells Induces Osteogenic Differentiation during the Repair of Alveolar Bone Defects
Source: Nanomaterials (Basel). 2023 Mar 16;13(6):1083. doi: 10.3390/nano13061083 (PMC10058633; doi:10.3390/nano13061083)
Supplement: Supplementary file 1 [file nanomaterials-13-01083-s001.zip]

Archive with 1 entries (1 files):
- nanomaterials-2112405-supplementary.pdf
